# Supplementary material for: Evaluation of Automated Magnetic Bead–Based DNA Extraction for Detection of Short Tandem Repeat Expansions With Nanopore Sequencing
Source: J Clin Lab Anal. 2024 Mar 20;38(6):e25029. doi: 10.1002/jcla.25029 (PMC10997813; doi:10.1002/jcla.25029)
Supplement: Supplementary file 7 — Tables S1–S6 [file JCLA-38-e25029-s007.xlsx]

## Sheet: Overview
TableS1	Statistics about sequencing runs
TableS2	DNA concentration of the DNA of the four individuals isolated from fresh blood, after storage at room temperature, cooled (4 °C), frozen (-20 °C) and frozen (-20 °C) with three times thawing (4/-20 °C).
TableS3	DNA quality of the DNA as assessed as absorption ratio 260/280 of the four individuals isolated from fresh blood, after storage at room temperature, cooled (4 °C), frozen (-20 °C) and frozen (-20 °C) with three times thawing (4/-20 °C).
TableS4	DNA quality and quantity according as measured by TapeStation (DIN - DNA integrity number) of the four individuals isolated from fresh blood, after storage at room temperature, cooled (4 °C), frozen (-20 °C) and frozen (-20 °C) with three times thawing (4/-20 °C).
TableS5	Sequencing statistics of the four individuals after DNA being isolated from fresh blood, after storage at room temperature, cooled (4 °C), frozen (-20 °C) and frozen (-20 °C) with three times thawing (4/-20 °C).
TableS6	DIN_N50

## Sheet: TableS1
Sample	Library Prep Kit	Flow cell type	Reference	Target size (kb)	relative target size	Total output (Gb)	Number of reads (in millions)	output on target (Mb)	mean read length on target (kb)	read length N50 on target (kb)
Barcoded library of 20 samples (4 individuals at 5 storage conditions)	SQK-NBD112.24	FLO-MIN106	Hg38	-	-	4.5	2.4	-	-	-
Barcoded library of 24 samples with different DIN values	SQK-NBD114-24	FLO-MIN114	Hg38	-	-	3.5	1.2	-	-	-
FXN	SQK-LSK110	FLO-MIN106	Hg38	6563.64	0.00198964	13.8	9.1	127.686	7.1047	16.425
CNBP	SQK-LSK110	FLO-MIN106	Hg38	6563.64	0.00198964	22	21.3	163.9	3.532	6.128
C9orf72	SQK-LSK112	FLO-MIN106	Hg38	6563.64	0.00198964	6.5	7.4	87	5.3	13.9

## Sheet: TableS2
concentration	mean_std	storage	Iso_1	Iso_2	Iso_3	Iso_4	mean
Individual 1	mean	fresh blood	130.267	128.8	141.333	128.033	132.108
	standard_deviation	fresh blood	8.46778	6.95485	8.80019	4.22532	7.11204
	mean	room temperature	80.5667	96.9	97.1	109.1	95.9167
	standard_deviation	room temperature	2.40069	1.4	2.33024	2.98664	2.27939
	mean	4°C	109.6	127.167	131.1	126.967	123.708
	standard_deviation	4°C	3.48712	12.3569	16.312	18.6039	12.69
	mean	4/-20°C	135.433	112.133	174.467	144.3	141.583
	standard_deviation	4/-20°C	3.91067	12.4005	15.5667	7.46458	9.83563
	mean	-20°C	127.733	123.867	136.5	125.433	128.383
	standard_deviation	-20°C	21.102	7.59759	8.68101	14.013	12.8484
Individual 2	mean	fresh blood	108.5	108.4	80.5	97.8667	98.8167
	standard_deviation	fresh blood	5.04777	4	3.85746	2.25019	3.78885
	mean	room temperature	82.4	81.9333	85.5	71.5667	80.35
	standard_deviation	room temperature	1.90788	1.66533	4.01497	1.05987	2.16201
	mean	4°C	97.4333	102.2	103.8	100.333	100.942
	standard_deviation	4°C	2.85015	7.79487	1.32288	2.85365	3.70539
	mean	4/-20°C	122.3	94.4	104.733	113.6	108.758
	standard_deviation	4/-20°C	16.0477	6.55973	6.146	13.0457	10.4498
	mean	-20°C	99.8667	94.2667	102.167	134.767	107.767
	standard_deviation	-20°C	3.32466	6.06658	8.44768	48.0912	16.4825
Individual 3	mean	fresh blood	49.8333	52.5333	54.5	53.2333	52.525
	standard_deviation	fresh blood	1.50111	1.98578	1.95192	1.07858	1.62935
	mean	room temperature	45.6	47.2	45.7667	46.3667	46.2333
	standard_deviation	room temperature	0.6	1.49332	0.61101	1.06927	0.943399
	mean	4°C	45.6	46.9333	55.9333	48.4	49.2167
	standard_deviation	4°C	0.458258	1.47422	9.32756	0.264575	2.88115
	mean	4/-20°C	50.2	52.8333	52.1667	54.3667	52.3917
	standard_deviation	4/-20°C	0.818535	3.60879	0.665833	5.2653	2.58961
	mean	-20°C	52.8667	56.0667	57.7667	60.0667	56.6917
	standard_deviation	-20°C	0.80829	0.585947	0.416333	0.46188	0.568113
Individual 4	mean	fresh blood	89.0333	91.9	93.8	91.4	91.5333
	standard_deviation	fresh blood	2.53837	1.34536	1.65227	1.73494	1.81774
	mean	room temperature	73.2333	74.3	74.8667	68.6667	72.7667
	standard_deviation	room temperature	0.814453	0.3	5.27857	1.33167	1.93117
	mean	4°C	82.6	70.8667	78.3667	79.4667	77.825
	standard_deviation	4°C	0.264575	0.351188	0.51316	0.550757	0.41992
	mean	4/-20°C	84.3667	94.9333	87.9667	87.7333	88.75
	standard_deviation	4/-20°C	0.251661	15.7087	1.06927	7.60088	6.15763
	mean	-20°C	92.1667	91.9333	90.5	95.3	92.475
	standard_deviation	-20°C	0.321455	1.15036	0.360555	9.07359	2.72649

## Sheet: TableS3
260/280 ratio	mean_std	storage	Iso_1	Iso_2	Iso_3	Iso_4	mean
Individual 1	mean	fresh blood	1.88	1.88	1.88	1.88333	1.88083
	standard_deviation	fresh blood	0	0	0	0.0057735	0.00144338
	mean	room temperature	1.85333	1.86	1.86333	1.83333	1.8525
	standard_deviation	room temperature	0.011547	0.01	0.0057735	0.0057735	0.0082735
	mean	4°C	1.87333	1.87333	1.87667	1.88667	1.8775
	standard_deviation	4°C	0.0057735	0.0057735	0.0057735	0.0057735	0.0057735
	mean	4/-20°C	1.86	1.84667	1.86	1.87667	1.86083
	standard_deviation	4/-20°C	0.01	0.0152753	0	0.0057735	0.00776219
	mean	-20°C	1.86333	1.84667	1.86	1.86333	1.85833
	standard_deviation	-20°C	0.0057735	0.0057735	0	0.0057735	0.00433013
Individual 2	mean	fresh blood	1.86	1.86333	1.85333	1.86667	1.86083
	standard_deviation	fresh blood	0	0.0057735	0.0057735	0.0057735	0.00433013
	mean	room temperature	1.86667	1.82	1.84	1.83667	1.84083
	standard_deviation	room temperature	0.0057735	0	0	0.0057735	0.00288675
	mean	4°C	1.88333	1.85333	1.86	1.86	1.86417
	standard_deviation	4°C	0.0057735	0.0057735	0	0	0.00288675
	mean	4/-20°C	1.86333	1.85	1.84333	1.82333	1.845
	standard_deviation	4/-20°C	0.0208167	0.01	0.0057735	0.0057735	0.0105909
	mean	-20°C	1.87333	1.85	1.84333	1.84	1.85167
	standard_deviation	-20°C	0.0057735	0.01	0.0057735	0.01	0.00788675
Individual 3	mean	fresh blood	1.88667	1.87333	1.88333	1.9	1.88583
	standard_deviation	fresh blood	0.0057735	0.0057735	0.0057735	0.01	0.00683013
	mean	room temperature	1.85667	1.87	1.85	1.86333	1.86
	standard_deviation	room temperature	0.0208167	0.0173205	0.01	0.0152753	0.0158531
	mean	4°C	1.87667	1.89333	1.86667	1.87333	1.8775
	standard_deviation	4°C	0.011547	0.0057735	0.011547	0.011547	0.0101036
	mean	4/-20°C	1.87667	1.89333	1.87	1.87333	1.87833
	standard_deviation	4/-20°C	0.011547	0.0152753	0.01	0.011547	0.0120923
	mean	-20°C	1.87	1.91	1.87333	1.85333	1.87667
	standard_deviation	-20°C	0	0.01	0.0057735	0.011547	0.00683013
Individual 4	mean	fresh blood	1.86667	1.86667	1.87	1.87333	1.86917
	standard_deviation	fresh blood	0.0057735	0.0057735	0	0.0057735	0.00433013
	mean	room temperature	1.85	1.84	1.83333	1.85	1.84333
	standard_deviation	room temperature	0.01	0	0.0057735	0.01	0.00644338
	mean	4°C	1.85667	1.84333	1.85667	1.86333	1.855
	standard_deviation	4°C	0.0057735	0.0057735	0.0057735	0.0057735	0.0057735
	mean	4/-20°C	1.86333	1.85333	1.85667	1.85333	1.85667
	standard_deviation	4/-20°C	0.0057735	0.0057735	0.0057735	0.0152753	0.00814894
	mean	-20°C	1.86	1.86333	1.85	1.88333	1.86417
	standard_deviation	-20°C	0	0.0057735	2.71948e-16	0.0152753	0.00526219

## Sheet: TableS4
TapeStation	storage	measurement	Iso_1	Iso_2	Iso_3	Iso_4	mean	std
Individual 1	fresh blood	concentration	101	73.4	128	71.9	93.575	26.5647
		DIN	9.2	8.9	9.2	9.1	9.1	0.141421
		percent 15kb to 60kb	94.97	96.23	94.4	95.37	95.2425	0.769302
	room temperature	concentration	78.7	90	88.6	94.5	87.95	6.66058
		DIN	6.8	6.8	6.8	6.8	6.8	0
		percent 15kb to 60kb	74.67	66.27	68.23	73.17	70.585	3.98057
	4°C	concentration	104	92.9	83.8	85.5	91.55	9.19221
		DIN	9	9.2	9	9	9.05	0.1
		percent 15kb to 60kb	93.67	93.79	93.13	93.97	93.64	0.361663
	4/-20°C	concentration	48.1	61.3	78.4	79.9	66.925	15.1223
		DIN	9.1	8.7	8.6	9	8.85	0.238048
		percent 15kb to 60kb	96.47	94.19	93.42	92.16	94.06	1.8115
	-20°C	concentration	95.2	102	105	75.9	94.525	13.076
		DIN	9.2	9.2	9.3	9.2	9.225	0.05
		percent 15kb to 60kb	95.26	93.98	94.11	93.68	94.2575	0.692164
Individual 1	fresh blood	concentration	110	97.9	103	71.2	95.525	16.9583
		DIN	9.4	9.1	9.2	8.9	9.15	0.208167
		percent 15kb to 60kb	93.46	95.04	93.83	95.51	94.46	0.972248
	room temperature	concentration	90.1	89.6	88.5	67.7	83.975	10.8706
		DIN	6.8	6.8	6.8	6.6	6.75	0.1
		percent 15kb to 60kb	80.51	77.68	75.31	82.3	78.95	3.08321
	4°C	concentration	92.7	93.7	82.8	81.7	87.725	6.35105
		DIN	9.1	9.1	8.9	9	9.025	0.0957427
		percent 15kb to 60kb	94.22	93.63	94.73	93.4	93.995	0.599472
	4/-20°C	concentration	60.8	42	61.2	84.4	62.1	17.357
		DIN	9.2	9	9	9.2	9.1	0.11547
		percent 15kb to 60kb	92.33	92.4	92.78	91.76	92.3175	0.420981
	-20°C	concentration	75.9	78	74.6	84.6	78.275	4.44325
		DIN	8.9	9.2	9.3	9.3	9.175	0.189297
		percent 15kb to 60kb	93.94	93.47	92.95	91.59	92.9875	1.01562
Individual 1	fresh blood	concentration	39.3	37.1	36.1	28.6	35.275	4.64641
		DIN	9.5	8.9	8.9	9.1	9.1	0.282843
		percent 15kb to 60kb	96.16	97.49	98.22	94.85	96.68	1.48851
	room temperature	concentration	32.1	34.2	33.4	34.8	33.625	1.16726
		DIN	7.4	7.6	7.7	7.2	7.475	0.221736
		percent 15kb to 60kb	93.11	90.42	89.31	92.5	91.335	1.77442
	4°C	concentration	31.6	34.3	17.6	32.2	28.925	7.63823
		DIN	9.3	9	9.3	9.5	9.275	0.206155
		percent 15kb to 60kb	96.58	96.46	96.94	96.38	96.59	0.247386
	4/-20°C	concentration	25	7.98	22.7	34.6	22.57	11.0077
		DIN	9.3	8.5	8.7	9.4	8.975	0.442531
		percent 15kb to 60kb	94.49	94.87	93.65	95.58	94.6475	0.803923
	-20°C	concentration	33.5	36.7	41.4	38.1	37.425	3.27554
		DIN	9.1	9.2	9.5	9.5	9.325	0.206155
		percent 15kb to 60kb	95.88	95.85	94.7	96.78	95.8025	0.852306
Individual 1	fresh blood	concentration	74.2	93.5	71.4	58.7	74.45	14.3797
		DIN	8.9	9.1	9.1	9.3	9.1	0.163299
		percent 15kb to 60kb	96.52	96.22	96.23	95.15	96.03	0.602937
	room temperature	concentration	67	72	62.4	67.9	67.325	3.93901
		DIN	6.9	7	7.1	6.8	6.95	0.129099
		percent 15kb to 60kb	80.9	77.82	82.01	75.99	79.18	2.76845
	4°C	concentration	64.4	28.6	60.6	66.2	54.95	17.7211
		DIN	9.4	9.5	9.1	9.3	9.325	0.170783
		percent 15kb to 60kb	91.86	94.35	94.91	96.15	94.3175	1.80273
	4/-20°C	concentration	64.1	70.1	62.4	64.5	65.275	3.34303
		DIN	9.2	9.1	9.2	9.5	9.25	0.173205
		percent 15kb to 60kb	94.87	95.95	95.65	96.59	95.765	0.713933
	-20°C	concentration	70	74.1	73.2	69.5	71.7	2.29056
		DIN	9.2	9.3	9.3	9.2	9.25	0.057735
		percent 15kb to 60kb	95.23	95.26	95.68	96.03	95.55	0.380263

## Sheet: TableS5
		fresh blood	room temperature	4°C	4/-20°C	-20°C
Individual 1	Mean read length (bp)	5436.1	2371.8	5739.7	5578.7	5731.9
	mean read quality (Q score)	14.8	14.8	14.8	14.8	14.7
	Median read length (bp)	3101	1673	3279	3022	3181
	Median read quality (Q score)	14.8	14.8	14.7	14.8	14.7
	Number of reads	13404	102737	11808	10373	13267
	Read length N50 (bp)	8415	2528	9317	9553	9467
	STDEV read length	7107.8	2903.9	7268.9	7614.6	7544
	Total bases (bp)	72865463	243667489	67774847	57867951	76044613
	Total bases (Mb)	72.8655	243.667	67.7748	57.868	76.0446
Individual 2	Mean read length (bp)	5550.1	2388.9	5908.4	5160.2	5892.2
	mean read quality (Q score)	14.7	14.9	14.8	14.6	14.8
	Median read length (bp)	3225.5	1743	3363.5	2853	3178
	Median read quality (Q score)	14.8	14.8	14.8	14.6	14.7
	Number of reads	10854	76026	15520	9363	9678
	Read length N50 (bp)	8564	2580	9800	8544	10058
	STDEV read length	7213.2	2523.2	7215	6891.8	8173.2
	Total bases (bp)	60240666	181615881	91697596	48314729	57024794
	Total bases (Mb)	60.2407	181.616	91.6976	48.3147	57.0248
Individual 3	Mean read length (bp)	6588.7	3150.7	4587.4	5637.1	5640.6
	mean read quality (Q score)	14.7	14.8	14.8	14.7	14.7
	Median read length (bp)	3803	2122	3253	3447	3444
	Median read quality (Q score)	14.7	14.8	14.8	14.7	14.7
	Number of reads	8437	77988	8691	9317	9621
	Read length N50 (bp)	10240	3854	5679	8009	7861
	STDEV read length	8414.2	3595.5	4933.8	7009.3	7193
	Total bases (bp)	55588838	245714230	39869219	52520770	54268209
	Total bases (Mb)	55.5888	245.714	39.8692	52.5208	54.2682
Individual 4	Mean read length (bp)	5556.4	2527	5580.2	5151.8	5506.6
	mean read quality (Q score)	14.7	14.8	14.8	14.8	14.7
	Median read length (bp)	3253	1823	3249	3075	3203
	Median read quality (Q score)	14.7	14.8	14.8	14.8	14.8
	Number of reads	22792	191301	14911	30183	33125
	Read length N50 (bp)	8365	2842	8664	7685	8448
	STDEV read length	7203.6	2538.5	7091.9	6562.8	7120.7
	Total bases (bp)	126640626	483420167	83206173	155497030	182406878
	Total bases (Mb)	126.641	483.42	83.2062	155.497	182.407

## Sheet: TableS6
			All reads					Rarefied reads
Sample	barcode	DIN	mean read length (bp)	mean read quality (Q score)	number of reads	read length N50 (bp)	number of bases	mean read length (bp)	mean read quality (Q score)	number of reads	read length N50 (bp)	number of bases
3029135-PR1	NB01	9.2	10050.1	17.6	6459	20316	64913909	9714.3	17.6	4836	20064	46978528
3004554-PR1	NB02	2.6	1580.6	18.6	20333	1603	32137581	614.3	19.6	4739	785	2911338
3004554-PR9	NB03	7.4	4358.1	18	37868	5171	165031509	3584.4	18.4	4780	5066	17133234
3004558-PR1	NB04	5.9	2466.3	18.2	101025	2708	249158630	1890.1	18.5	4761	2572	8998788
3004559-PR1	NB05	7.9	5709.2	17.9	14316	8282	81732247	4566.6	18.3	4770	7968	21782836
3004556-PR1	NB06	5.2	2125.4	18.3	49876	2319	106005779	1324.3	18.9	4712	2046	6240174
3004557-PR1	NB07	7.6	4664.5	17.9	29389	5687	137086163	3810.8	18.3	4755	5549	18120277
3029401-PR1	NB08	9.4	7734.4	17.7	5358	12189	41440687	7153.8	17.8	4861	11998	34774405
3029399-PR1	NB09	9.4	8295.7	17.8	5996	12808	49741282	7787.6	17.9	4852	12797	37785386
3017430-PR1	NB10	8.4	5187.5	17.9	15608	6785	80965841	4361.1	18.2	4747	6592	20702137
3021163-PR1	NB11	9.1	7118.6	17.7	10087	10178	71805165	6783.5	17.8	4832	10080	32778055
3018395-PR1	NB12	9.1	6452	17.8	7530	9061	48583437	5975.7	18	4859	8957	29036013
3035548-PR1	NB13	9.3	8832.8	17.6	7131	15290	62986553	8344.1	17.7	4844	14883	40418586
3005020-PR1	NB14	7.6	3728.2	17.9	12444	5562	46393559	1633.4	18.7	4785	3588	7815786
3029296-PR1	NB15	7.5	4728.2	17.9	34493	5560	163091212	4292.4	18.1	4750	5329	20388800
3005865-PR1	NB16	9.3	7744.2	17.7	6077	11705	47061742	7354.1	17.8	4842	11604	35608335
3022324-PR1	NB17	9.6	8853.7	17.7	4639	15192	41072254	8437.1	17.7	4885	15140	41215405
3011688-PR1	NB18	6.8	3902.7	18	32557	4450	127060317	3182.7	18.4	4787	4380	15235674
3004478-PR1	NB19	9.3	8392	17.7	8166	13779	68528818	8167.3	17.7	4866	14029	39742296
3027099-PR2	NB20	9.5	9007.4	17.8	7857	15681	70771154	8559.6	17.9	4859	15333	41591062
3029500-PR1	NB21	9.6	8152.3	17.7	6859	12910	55916712	7684.3	17.8	4844	12612	37222547
3028519-PR3	NB22	6.9	3789.4	18	48847	4283	185101201	3344.3	18.2	4792	4223	16025933
3028519-PR3 2h	NB23	7	3850.4	17.9	44625	4346	171823856	3495.8	18.1	4790	4353	16744777
3028519-PR3 3h	NB24	6.9	3749.2	17.9	39096	4224	146579837	3244.1	18.1	4779	4072	15503549
